# Supplementary material for: Microarray Analysis Revealed Inflammatory Transcriptomic Changes after LSL60101 Treatment in 5XFAD Mice Model
Source: Genes (Basel). 2021 Aug 26;12(9):1315. doi: 10.3390/genes12091315 (PMC8468036; doi:10.3390/genes12091315)
Supplement: Supplementary file 1 [file genes-12-01315-s001.zip]

Archive with 1 entries (1 files):
- genes-1305244-supplementary.pdf
